# Supplementary material for: Comparative effectiveness of a serious game and an e-module to support patient safety knowledge and awareness
Source: BMC Med Educ. 2017 Feb 2;17:30. doi: 10.1186/s12909-016-0836-5 (PMC5289006; doi:10.1186/s12909-016-0836-5)
Supplement: Additional file 2: — (ZIP 1170 kb) [file 12909_2016_836_MOESM2_ESM.zip]

Archive with 3 entries (3 files):
- Appendix/App A_Self-efficacy.pdf
- Appendix/App C_Evaluation Questionnaire.pdf
- Appendix/Appp B_Awareness en Perc stress.pdf
